# Supplementary material for: Mapping the blood vasculature in an intact human kidney using hierarchical phase-contrast tomography
Source: bioRxiv. 2024 Jul 5:2023.03.28.534566. Originally published 2023 Mar 29. Preprint. [Version 2] doi: 10.1101/2023.03.28.534566 (PMC10081185; doi:10.1101/2023.03.28.534566)
Supplement: Supplement 2 [file media-2.zip]

Archive with 6 entries (6 files):
- Supplementary_video1(multiscale).mp4
- __MACOSX/._Supplementary_video1(multiscale).mp4
- Supplementary_video2(territories).mp4
- __MACOSX/._Supplementary_video2(territories).mp4
- Supplementary_video3(Segmentation).mp4
- __MACOSX/._Supplementary_video3(Segmentation).mp4
